# Supplementary material for: Ritonavir and xk263 Binding-Unbinding with HIV-1 Protease: Pathways, Energy and Comparison
Source: Life (Basel). 2022 Jan 13;12(1):116. doi: 10.3390/life12010116 (PMC8779838; doi:10.3390/life12010116)
Supplement: Supplementary file 1 [file life-12-00116-s001.zip]

Archive with 1 entries (1 files):
- life-1525487-supplementary.pdf
